# Supplementary material for: The Effect of Probiotics on Health Outcomes in the Elderly: A Systematic Review of Randomized, Placebo-Controlled Studies
Source: Microorganisms. 2021 Jun 21;9(6):1344. doi: 10.3390/microorganisms9061344 (PMC8234958; doi:10.3390/microorganisms9061344)
Supplement: Supplementary file 1 [file microorganisms-09-01344-s001.zip]

Archive with 1 entries (1 files):
- microorganisms-1271831-supplementary.pdf
